# Supplementary material for: Predictors of Positive Bronchoscopy in Children with Suspected Foreign Body Aspiration: A Retrospective Cross-Sectional Study
Source: Children (Basel). 2026 Jul 21;13(7):963. doi: 10.3390/children13070963 (PMC13406417; doi:10.3390/children13070963)
Supplement: Supplementary file 1 [file children-13-00963-s001.zip]

Archive with 1 entries (1 files):
- children-4431136-supplementary.pdf
